# Supplementary material for: Swine as the Animal Model for Testing New Formulations of Anti-Inflammatory Drugs: Carprofen Pharmacokinetics and Bioavailability of the Intramuscular Route
Source: Pharmaceutics. 2022 May 12;14(5):1045. doi: 10.3390/pharmaceutics14051045 (PMC9143053; doi:10.3390/pharmaceutics14051045)
Supplement: Supplementary file 1 [file pharmaceutics-14-01045-s001.zip]

Archive with 1 entries (1 files):
- pharmaceutics-1682262-supplementary.pdf
